# Supplementary material for: A new species of Urophora Robineau-Desvoidiy, 1830 (Diptera, Tephritidae) from Iran
Source: Zookeys. 2011 Dec 8;(152):63–70. doi: 10.3897/zookeys.152.1911 (PMC3234425; doi:10.3897/zookeys.152.1911)
Supplement: XML Treatment for Urophora merzi [file zookeys.152.1911-treatment1.xml]

<!DOCTYPE tp:taxon-treatment
  PUBLIC "-//TaxonX//DTD Taxonomic Treatment Publishing DTD v0 20100105//EN" "tax-treatment-NSO.dtd">
<tp:taxon-treatment xmlns:tp="http://www.plazi.org/taxpub"><tp:treatment-meta><mixed-citation publication-type="journal"><person-group><name><surname>Namin</surname><given-names>Saeed Mohamadzade</given-names></name><name><surname>Nozari</surname><given-names>Jamasb</given-names></name></person-group><article-title>A new species of 
                    <italic>Urophora</italic> Robineau-Desvoidiy, 1830 (Diptera, Tephritidae) from Iran
                </article-title><source>Zookeys</source><day>8</day><month>12</month><year>2011</year><volume>2011</volume><issue>152</issue><fpage>63</fpage><lpage>70</lpage><pub-id pub-id-type="doi">10.3897/zookeys.152.1911</pub-id></mixed-citation></tp:treatment-meta><tp:nomenclature><tp:taxon-name>
                        <tp:taxon-name-part taxon-name-part-type="genus">Urophora</tp:taxon-name-part>
                        <tp:taxon-name-part taxon-name-part-type="species">merzi</tp:taxon-name-part>
                    <object-id xmlns:xlink="http://www.w3.org/1999/xlink" xlink:type="simple">urn:lsid:zoobank.org:act:2A468C69-CE7C-4C69-BE53-06168D739915</object-id>
                    <object-id xmlns:xlink="http://www.w3.org/1999/xlink" xlink:type="simple">http://species-id.net/wiki/Urophora_merzi</object-id>
                    </tp:taxon-name><tp:taxon-authority>Mohamadzade Namin</tp:taxon-authority><tp:taxon-status xmlns:xlink="http://www.w3.org/1999/xlink" xlink:type="simple">sp. n.</tp:taxon-status><xref ref-type="fig" rid="F1">Figs 1</xref><xref ref-type="fig" rid="F2"/><xref ref-type="fig" rid="F3">–15</xref></tp:nomenclature><tp:treatment-sec sec-type="Type material"><title>Type material.</title><p> Holotype (female)<bold>: Iran:</bold> Mazandaran Province, Haraz road, 10 km north east Abali, <named-content xmlns:xlink="http://www.w3.org/1999/xlink" content-type="dwc:verbatimCoordinates" xlink:type="simple">35°50'N; 51°58'E</named-content>, h 2360m, swept from flower heads of <italic><tp:taxon-name>Centaurea behen</tp:taxon-name></italic>, 20 May, 2011, S. Mohamadzade Namin leg. (JAZM).
                    </p><p>Paratypes: 1♀, same collection data as in holotype, reared from flower heads of <italic><tp:taxon-name>Centaurea behen</tp:taxon-name></italic> Linnaeus, collected 13 September, 2008 &amp; emerged 22 September 2008; 1 ♂, 1 ♀, Alburz Province, Chaloos road, Nesa, <named-content xmlns:xlink="http://www.w3.org/1999/xlink" content-type="dwc:verbatimCoordinates" xlink:type="simple">36°04'N; 51°19'E</named-content>, h 2200m, 22 June 2009, swept from <italic><tp:taxon-name>Centaurea behen</tp:taxon-name></italic>; 15 ♂, 18 ♀, same collection data as in holotype, 20 May, 2011, S. Mohamadzade Namin leg. (JAZM; some paratypes are deposited also in MHNG, SIZK, ZISP and first author's personal collection).
                    </p></tp:treatment-sec><tp:treatment-sec sec-type="Description"><title>Description.</title><p> <bold>Head:</bold> Yellow, except ocellar triangle, occiput and slender part of arista black. Length: height: width ratio = 1: 1: 1.25. Frons brown; face whitish yellow; Antenna yellow, scape with blackish setulae at dorso-apical margin; first flagellomere light yellow, 1.6 times as long as wide and distinctly rounded antro-ventrally; arista bare. Compound eye about as high as long. Gena 1.1 times as high as length of first flagellomere. Proboscis capitate with black setae. Two frontal and one orbital setae present. Postocellar, postocular, vertical and genal setae black and acuminate. Frons with black setulae around frontal setae (<xref ref-type="fig" rid="F2">Fig. 4</xref>).
                    </p><p><bold>Thorax:</bold> General color black; mesonotal scutum densely covered with gray microtrichia and black setulae. Notopleura shining black. Pleuron black; only stripe in anterior half of anepisternum and postpronotal lobe yellow. Scutellum yellow; slightly convex, corners of scutellum black. Subscutellum and mediotergite black. All setae on thorax black and acuminate. Scutellum with 4 equal black setae; basal setae placed in yellow area. Halter yellow.
                    </p><p><bold>Wing:</bold> Hyaline with 3 well developed dark brown crossbands. Subbasal band reduced and only present as darkening near apex of cell bm and rarely bcu. Discal crossband complete, crossing wing from pterostigma through R-M crossvein into posterior margin. Preapical crossband complete, reaching posterior margin. Apical band well developed. In females, preapical and apical crossbands in 56.2% of type material fused in cell r<sub>1</sub> (<xref ref-type="fig" rid="F1">Fig. 2</xref>), in 31.2% fused in r<sub>1</sub> and r<sub>2+3</sub> (<xref ref-type="fig" rid="F1">Figs 1</xref>, <xref ref-type="fig" rid="F3">11</xref>) and in 12.5% fused in r<sub>1</sub>, r<sub>2+3</sub> and anterior half of r<sub>4+5</sub> cells (<xref ref-type="fig" rid="F1">Fig. 3</xref>). In males, preapical and apical crossbands in <!--PageBreak-->33.3% of specimens fused in cell r<sub>1</sub>, in 50% fused in r<sub>1</sub> and r<sub>2+3</sub> and in 16.6% fused in r<sub>1</sub>, r<sub>2+3</sub> and anterior half of r<sub>4+5</sub> cells. In one male of type series discal and preapical crossbands narrowly joined in r<sub>1</sub> cell and in one female and one male discal and preapical crossbands narrowly connected at posterior margin of wing. Pterostigma yellowish.<!--PageBreak--> Distance between crossveins about 1.4 as long as dm-cu crossvein. R<sub>4+5</sub> with 1 setula ventrally at node.
                    </p><p><bold>Legs:</bold> Completely yellow; fore femur in 60% of females and 55% of males with black stripe in dorsal side. All setae and setulae blackish (<xref ref-type="fig" rid="F3">Figs 9, 10</xref>). Fore femur with two dorsal and one ventral rows of setae.
                    </p><p><bold>Abdomen:</bold> General color black, sparsely microtrichose, subshining with black setulae. Posterior margin of abdominal tergites, especially tergites 5–6 with long black setae. Oviscape 1.25 times as long as preabdomen, shining black with black hairs. Aculeus narrow, 11 times as long as wide, apically rounded, apex with two pairs of indistinct steps, as in <xref ref-type="fig" rid="F2">Figs 5, 6</xref>, <xref ref-type="fig" rid="F3">13, 14</xref>. Tergite 5 of males as long as two preceding tergites with long setae in posterior margin.Epandrium as in <xref ref-type="fig" rid="F2">Figs 8</xref>, <xref ref-type="fig" rid="F3">12</xref> and glans as in <xref ref-type="fig" rid="F2">Figs 7</xref>, <xref ref-type="fig" rid="F3">15</xref>.
                    </p><p><bold>Measurements:</bold> Male: BL= 3.5–4 mm (average 3.8), WL = 3.5–4.5 mm (average 3.9); female: BL= 4.5–6 mm (average 5.3), WL= 4–4.9 mm (average 4.3), AL = 1.5–2 mm (average 1.9) (n = 5).
                    </p></tp:treatment-sec><tp:treatment-sec sec-type="Etymology"><title>Etymology.</title><p>The species is named in honour of Dr Bernhard Merz, an outstanding Swiss dipterist, in recognition of his invaluable contribution into study of the order <tp:taxon-name>Diptera</tp:taxon-name>, especially family <tp:taxon-name>Tephritidae</tp:taxon-name>.
                    </p></tp:treatment-sec><tp:treatment-sec sec-type="Discussion"><title>Discussion.</title><p> The new species is similar to <italic><tp:taxon-name>Urophora campestris</tp:taxon-name></italic> Ito (Japan), <italic><tp:taxon-name>Urophora sachalinensis</tp:taxon-name></italic> (Shiraki) (Russia and Japan), <italic><tp:taxon-name>Urophora stylata</tp:taxon-name></italic> Fabricius (Worldwide), <italic><tp:taxon-name>Urophora tsoii</tp:taxon-name></italic> Korneyev and White (Russia) and <italic><tp:taxon-name>Urophora vera</tp:taxon-name></italic> Korneyev and White (Armenia), sharing similar wing pattern (3 well developed crossbands and indistinct subbasal crossband, with apical and preapical crossbands fused along anterior margin of wing), yellow femora and antenna and black<!--PageBreak--> notopleura, differing in the shape of aculeus apex. Apex of aculeus in <italic><tp:taxon-name>Urophora sachalinensis</tp:taxon-name></italic>, <italic><tp:taxon-name>Urophora stylata</tp:taxon-name></italic> and <italic><tp:taxon-name>Urophora vera</tp:taxon-name></italic> has one pair of steps. <italic><tp:taxon-name>Urophora campestris</tp:taxon-name></italic> and <italic><tp:taxon-name>Urophora tsoii</tp:taxon-name></italic> (both occurring in the Far East of the Palaearctic Region) possess two pairs of distinct steps, whereas the aculeus tip in <italic><tp:taxon-name>Urophora merzi</tp:taxon-name></italic> sp. n. has two pairs of smoothed, almost indistinct steps. Also the new species is similar to <italic><tp:taxon-name>Urophora jaculata</tp:taxon-name></italic> Rondani (Italy and Greece), sharing similar aculeus apex and host plants of the genus <italic><tp:taxon-name>Centaurea</tp:taxon-name></italic>, differing in the subbasal crossband strongly reduced to a darkening near bm cell (distinct and reaching R<sub>1</sub> in <italic><tp:taxon-name>Urophora jaculata</tp:taxon-name></italic>).
                    </p><p>All the compared species are associated with different host plants: <italic><tp:taxon-name>Urophora campestris</tp:taxon-name></italic>, <italic><tp:taxon-name>Urophora sachalinensis</tp:taxon-name></italic> and <italic><tp:taxon-name>Urophora stylata</tp:taxon-name></italic> are associated with <italic><tp:taxon-name>Cirsium</tp:taxon-name></italic> spp., <italic><tp:taxon-name>Carduus</tp:taxon-name></italic> spp. and <italic><tp:taxon-name>Galactites tomentosa</tp:taxon-name></italic>; <italic><tp:taxon-name>Urophora tsoii</tp:taxon-name></italic> and <italic><tp:taxon-name>Urophora vera</tp:taxon-name></italic> with <italic><tp:taxon-name>Serratula</tp:taxon-name></italic> spp. and <italic><tp:taxon-name>Urophora jaculata</tp:taxon-name></italic> with <italic><tp:taxon-name>Centaurea solstitialis</tp:taxon-name></italic> (<xref ref-type="bibr" rid="B2">Korneyev and White 1999</xref>, <xref ref-type="bibr" rid="B3">2000</xref>) whereas <italic><tp:taxon-name>Urophora merzi</tp:taxon-name></italic> sp. n. is associated with <italic><tp:taxon-name>Centaurea behen</tp:taxon-name></italic>.
                    </p><fig id="F1" position="float" orientation="portrait"><label>Figures 1–3.</label><caption><p><italic><tp:taxon-name>Urophora merzi</tp:taxon-name></italic> sp. n., <bold>1</bold> wing pattern of the holotype <bold>2–3</bold> variation of wing pattern in paratypes.</p></caption><graphic xmlns:xlink="http://www.w3.org/1999/xlink" xlink:href="ZooKeys-152-063-g001.jpg" position="float" orientation="portrait" xlink:type="simple"/></fig><fig id="F2" position="float" orientation="portrait"><label>Figures 4–8.</label><caption><p> <italic><tp:taxon-name>Urophora merzi</tp:taxon-name></italic> sp. n., <bold>4</bold> head in profile <bold>5</bold> aculeus <bold>6</bold> aculeus tip <bold>7</bold> male terminalia <bold>8</bold> epandrium.</p></caption><graphic xmlns:xlink="http://www.w3.org/1999/xlink" xlink:href="ZooKeys-152-063-g002.jpg" position="float" orientation="portrait" xlink:type="simple"/></fig><fig id="F3" position="float" orientation="portrait"><label>Figures 9–15.</label><caption><p> <italic><tp:taxon-name>Urophora merzi</tp:taxon-name></italic> sp. n., <bold>9</bold> ♂, total view, left <bold>10</bold> ♀ (Holotype), total view, left <bold>11</bold> wing pattern (Holotype) <bold>12</bold> aculeus <bold>13</bold> aculeus tip <bold>14</bold> epandrium <bold>15</bold> male terminalia.</p></caption><graphic xmlns:xlink="http://www.w3.org/1999/xlink" xlink:href="ZooKeys-152-063-g003.jpg" position="float" orientation="portrait" xlink:type="simple"/></fig></tp:treatment-sec><ref-list><ref id="B2"><mixed-citation xmlns:xlink="http://www.w3.org/1999/xlink" xlink:type="simple"><person-group><name name-style="western"><surname>Korneyev</surname><given-names>VA</given-names></name><name name-style="western"><surname>White</surname><given-names>IM</given-names></name></person-group> (<year>1999</year>)<article-title> Tephritids of the genus <italic>Urophora</italic> R.-D. (Diptera, Tephritidae) of East Palaearctic: III. Key to palaearctic species.</article-title><source>Entomological Review </source><volume>78</volume> (<issue>3</issue>): <fpage>464</fpage>-<lpage>482</lpage>.</mixed-citation></ref><ref id="B3"><mixed-citation xmlns:xlink="http://www.w3.org/1999/xlink" xlink:type="simple"><person-group><name name-style="western"><surname>Korneyev</surname><given-names>VA</given-names></name><name name-style="western"><surname>White</surname><given-names>IM</given-names></name></person-group> (<year>2000</year>)<article-title> Tephritids of the genus <italic>Urophora</italic> R.-D. (Diptera, Tephritidae) of East Palaearctic: IV. Conclusion.</article-title><source>Entomological Review </source><volume>79</volume> (<issue>1</issue>): <fpage>239</fpage>-<lpage>253</lpage>.</mixed-citation></ref></ref-list></tp:taxon-treatment>
